# Supplementary material for: An analysis of the impact of China’s macroeconomic performance on its trade partners: Evidence based on the GVAR model
Source: PLoS One. 2023 Jan 3;18(1):e0275859. doi: 10.1371/journal.pone.0275859 (PMC9810200; doi:10.1371/journal.pone.0275859)
Supplement: S1 Data — (XLSX) [file pone.0275859.s001.xlsx]

## Sheet: Gross domestic product
Countries	china	germ	japan	usa
1990Q1	3.66035	4.39892	4.49473	4.28286
1990Q2	3.67432	4.40808	4.5196	4.28541
1990Q3	3.68828	4.4249	4.53346	4.28548
1990Q4	3.70225	4.44191	4.53644	4.2779
1991Q1	3.72892	4.4536	4.55114	4.27278
1991Q2	3.7556	4.46765	4.55088	4.27925
1991Q3	3.78227	4.46497	4.55361	4.28407
1991Q4	3.80895	4.46923	4.56032	4.28875
1992Q1	3.84603	4.49052	4.56146	4.29905
1992Q2	3.88311	4.48333	4.56338	4.30865
1992Q3	3.92019	4.48491	4.56625	4.31841
1992Q4	3.95727	4.48466	4.56276	4.32937
1993Q1	3.98735	4.47239	4.57629	4.33058
1993Q2	4.01744	4.46992	4.56557	4.33563
1993Q3	4.04752	4.47723	4.56009	4.34075
1993Q4	4.07761	4.47867	4.5598	4.35412
1994Q1	4.10874	4.49264	4.55245	4.36424
1994Q2	4.13133	4.49288	4.54995	4.37719
1994Q3	4.13099	4.50029	4.55883	4.38278
1994Q4	4.11986	4.50705	4.55256	4.39443
1995Q1	4.16028	4.5108	4.55597	4.39721
1995Q2	4.18815	4.51752	4.56598	4.399
1995Q3	4.22121	4.51727	4.57444	4.40712
1995Q4	4.22939	4.51813	4.57331	4.4144
1996Q1	4.24986	4.51177	4.57771	4.42143
1996Q2	4.26144	4.52366	4.58547	4.43769
1996Q3	4.28312	4.52808	4.58891	4.44604
1996Q4	4.31548	4.53139	4.60228	4.45766
1997Q1	4.32948	4.52931	4.60779	4.46536
1997Q2	4.35135	4.53708	4.59783	4.48044
1997Q3	4.34997	4.54115	4.59305	4.49282
1997Q4	4.39369	4.54767	4.59957	4.50017
1998Q1	4.39805	4.55862	4.58067	4.51117
1998Q2	4.41549	4.5541	4.57672	4.51776
1998Q3	4.42947	4.55594	4.58114	4.52921
1998Q4	4.47924	4.5546	4.58174	4.54429
1999Q1	4.47813	4.56627	4.57421	4.55274
1999Q2	4.49153	4.56352	4.5775	4.56098
1999Q3	4.51284	4.57748	4.57704	4.57258
1999Q4	4.54449	4.58909	4.58195	4.5902
2000Q1	4.56457	4.597	4.59741	4.59273
2000Q2	4.5983	4.60741	4.60328	4.60832
2000Q3	4.61678	4.60711	4.60503	4.60717
2000Q4	4.63952	4.60748	4.61489	4.61235
2001Q1	4.67067	4.61623	4.62082	4.61112
2001Q2	4.68795	4.6157	4.61226	4.61419
2001Q3	4.70695	4.6142	4.60341	4.61068
2001Q4	4.73093	4.61258	4.59957	4.61461
2002Q1	4.7556	4.61454	4.5996	4.62137
2002Q2	4.78576	4.61685	4.60745	4.6268
2002Q3	4.8153	4.61831	4.61545	4.63268
2002Q4	4.83975	4.61763	4.6193	4.63317
2003Q1	4.8729	4.61524	4.61842	4.63616
2003Q2	4.8823	4.61352	4.62568	4.64469
2003Q3	4.92858	4.61563	4.63259	4.66274
2003Q4	4.94737	4.61825	4.64904	4.66929
2004Q1	4.98765	4.61838	4.66038	4.67525
2004Q2	5.01905	4.62161	4.65782	4.68287
2004Q3	5.05774	4.6201	4.66394	4.69161
2004Q4	5.08407	4.6202	4.65948	4.70001
2005Q1	5.11552	4.61896	4.65715	4.71089
2005Q2	5.14673	4.62541	4.66991	4.71633
2005Q3	5.17874	4.63312	4.67356	4.72446
2005Q4	5.21947	4.6363	4.67546	4.72998
2006Q1	5.2551	4.64757	4.67977	4.74204
2006Q2	5.28774	4.6622	4.68378	4.74514
2006Q3	5.31648	4.67183	4.68321	4.74602
2006Q4	5.35592	4.6846	4.69598	4.7538
2007Q1	5.415	4.69081	4.70584	4.75446
2007Q2	5.44501	4.69606	4.70709	4.76213
2007Q3	5.46741	4.70464	4.70352	4.76884
2007Q4	5.50519	4.70825	4.71208	4.77249
2008Q1	5.53221	4.7183	4.7188	4.76575
2008Q2	5.5694	4.7139	4.70649	4.77069
2008Q3	5.59605	4.70993	4.69628	4.76573
2008Q4	5.6143	4.68942	4.66309	4.74398
2009Q1	5.60097	4.64779	4.62221	4.72999
2009Q2	5.64403	4.65024	4.63848	4.72893
2009Q3	5.68247	4.65815	4.63951	4.7321
2009Q4	5.71415	4.66724	4.65766	4.74162
2010Q1	5.74915	4.67384	4.67166	4.74556
2010Q2	5.78111	4.69571	4.68102	4.75513
2010Q3	5.80764	4.70271	4.69572	4.76198
2010Q4	5.82773	4.70873	4.69237	4.7689
2011Q1	5.86403	4.72095	4.6721	4.76566
2011Q2	5.88835	4.72551	4.66417	4.7735
2011Q3	5.91845	4.72913	4.68944	4.77688
2011Q4	5.9398	4.72768	4.69288	4.78876
2012Q1	5.93812	4.73392	4.70459	4.79787
2012Q2	5.95999	4.73554	4.70243	4.80086
2012Q3	5.98146	4.7377	4.69329	4.80773
2012Q4	6.00619	4.73076	4.69586	4.80809
2013Q1	6.00994	4.7314	4.70521	4.81094
2013Q2	6.02665	4.73878	4.71794	4.81149
2013Q3	6.04776	4.74369	4.72255	4.81805
2013Q4	6.06469	4.749	4.72374	4.82745
2014Q1	6.08165	4.75382	4.73049	4.82696
2014Q2	6.09929	4.75212	4.71424	4.83615
2014Q3	6.11664	4.75548	4.71196	4.84658
2014Q4	6.13347	4.76482	4.72111	4.85254
2015Q1	6.1497	4.76475	4.72813	4.85932
2015Q2	6.1671	4.76987	4.73012	4.86568
2015Q3	6.18346	4.77359	4.73285	4.86804
2015Q4	6.19886	4.77764	4.73055	4.8707
2016Q1	6.2148	4.78299	4.7328	4.87566
2016Q2	6.23198	4.78735	4.7396	4.87827
2016Q3	6.24842	4.79028	4.74333	4.88396
2016Q4	6.26441	4.79491	4.74668	4.89028

## Sheet: Equity prices
Countries	china	germ	japan	usa																									Countries	china	germ	japan	usa
1990Q1	1.49838	1.38817	2.00418	1.25805																									1990Q1	1.49838	1.38817	2.00418	1.25805
1990Q2	1.50037	1.39556	1.91552	1.29754																									1990Q2	1.50037	1.39556	1.91552	1.29754
1990Q3	1.49065	1.2837	1.73331	1.22277																									1990Q3	1.49065	1.2837	1.73331	1.22277
1990Q4	1.50408	1.15857	1.62811	1.17959																									1990Q4	1.50408	1.15857	1.62811	1.17959
1991Q1	1.5063	1.17925	1.67894	1.31138																									1991Q1	1.5063	1.17925	1.67894	1.31138
1991Q2	1.46094	1.24801	1.70447	1.3582																									1991Q2	1.46094	1.24801	1.70447	1.3582
1991Q3	1.77834	1.19693	1.63088	1.38862																									1991Q3	1.77834	1.19693	1.63088	1.38862
1991Q4	2.20497	1.13002	1.60679	1.39108																									1991Q4	2.20497	1.13002	1.60679	1.39108
1992Q1	2.52252	1.19215	1.46437	1.4443																									1992Q1	2.52252	1.19215	1.46437	1.4443
1992Q2	3.52016	1.1913	1.30222	1.42874																									1992Q2	3.52016	1.1913	1.30222	1.42874
1992Q3	3.41214	1.03678	1.26317	1.44891																									1992Q3	3.41214	1.03678	1.26317	1.44891
1992Q4	3.16463	1.0369	1.29773	1.47925																									1992Q4	3.16463	1.0369	1.29773	1.47925
1993Q1	3.7077	1.08015	1.32123	1.50371																									1993Q1	3.7077	1.08015	1.32123	1.50371
1993Q2	3.65971	1.08842	1.51028	1.50667																									1993Q2	3.65971	1.08842	1.51028	1.50667
1993Q3	3.44617	1.18784	1.51788	1.52644																									1993Q3	3.44617	1.18784	1.51788	1.52644
1993Q4	3.43366	1.29065	1.45321	1.53821																									1993Q4	3.43366	1.29065	1.45321	1.53821
1994Q1	3.2745	1.2896	1.49385	1.52659																									1994Q1	3.2745	1.2896	1.49385	1.52659
1994Q2	2.94654	1.28631	1.5327	1.49417																									1994Q2	2.94654	1.28631	1.5327	1.49417
1994Q3	3.11263	1.26794	1.51208	1.50972																									1994Q3	3.11263	1.26794	1.51208	1.50972
1994Q4	3.15145	1.22604	1.46878	1.49702																									1994Q4	3.15145	1.22604	1.46878	1.49702
1995Q1	3.03013	1.2012	1.3525	1.5484																									1995Q1	3.03013	1.2012	1.3525	1.5484
1995Q2	3.11307	1.22623	1.27132	1.62882																									1995Q2	3.11307	1.22623	1.27132	1.62882
1995Q3	3.22684	1.28189	1.37568	1.70164																									1995Q3	3.22684	1.28189	1.37568	1.70164
1995Q4	3.1144	1.27026	1.44917	1.7564																									1995Q4	3.1144	1.27026	1.44917	1.7564
1996Q1	2.96424	1.35141	1.50511	1.81375																									1996Q1	2.96424	1.35141	1.50511	1.81375
1996Q2	3.22087	1.36155	1.56879	1.83621																									1996Q2	3.22087	1.36155	1.56879	1.83621
1996Q3	3.38473	1.36666	1.50318	1.83824																									1996Q3	3.38473	1.36666	1.50318	1.83824
1996Q4	3.53922	1.41566	1.47687	1.93013																									1996Q4	3.53922	1.41566	1.47687	1.93013
1997Q1	3.64074	1.53476	1.38851	1.99307																									1997Q1	3.64074	1.53476	1.38851	1.99307
1997Q2	3.83385	1.65029	1.45607	2.05706																									1997Q2	3.83385	1.65029	1.45607	2.05706
1997Q3	3.72038	1.74611	1.4425	2.16336																									1997Q3	3.72038	1.74611	1.4425	2.16336
1997Q4	3.72207	1.69661	1.27829	2.17737																									1997Q4	3.72207	1.69661	1.27829	2.17737
1998Q1	3.76607	1.84714	1.29832	2.27285																									1998Q1	3.76607	1.84714	1.29832	2.27285
1998Q2	3.87474	1.97503	1.26119	2.32753																									1998Q2	3.87474	1.97503	1.26119	2.32753
1998Q3	3.77643	1.91754	1.22193	2.2922																									1998Q3	3.77643	1.91754	1.22193	2.2922
1998Q4	3.7495	1.8596	1.1622	2.37196																									1998Q4	3.7495	1.8596	1.1622	2.37196
1999Q1	3.68412	1.9218	1.24746	2.45889																									1999Q1	3.68412	1.9218	1.24746	2.45889
1999Q2	3.8737	1.95702	1.40924	2.51438																									1999Q2	3.8737	1.95702	1.40924	2.51438
1999Q3	4.03371	1.95259	1.50174	2.49968																									1999Q3	4.03371	1.95259	1.50174	2.49968
1999Q4	3.92533	2.0595	1.6314	2.54068																									1999Q4	3.92533	2.0595	1.6314	2.54068
2000Q1	4.08463	2.25452	1.67572	2.57349																									2000Q1	4.08463	2.25452	1.67572	2.57349
2000Q2	4.19855	2.22237	1.60898	2.5493																									2000Q2	4.19855	2.22237	1.60898	2.5493
2000Q3	4.24949	2.18152	1.53878	2.56743																									2000Q3	4.24949	2.18152	1.53878	2.56743
2000Q4	4.27444	2.07826	1.43409	2.45767																									2000Q4	4.27444	2.07826	1.43409	2.45767
2001Q1	4.27972	2.02175	1.38873	2.36948																									2001Q1	4.27972	2.02175	1.38873	2.36948
2001Q2	4.34497	1.96558	1.40707	2.34222																									2001Q2	4.34497	1.96558	1.40707	2.34222
2001Q3	4.17362	1.78874	1.22804	2.2396																									2001Q3	4.17362	1.78874	1.22804	2.2396
2001Q4	4.09117	1.76539	1.16668	2.23789																									2001Q4	4.09117	1.76539	1.16668	2.23789
2002Q1	3.99581	1.8257	1.15098	2.24637																									2002Q1	3.99581	1.8257	1.15098	2.24637
2002Q2	4.05785	1.7481	1.20304	2.17273																									2002Q2	4.05785	1.7481	1.20304	2.17273
2002Q3	4.05456	1.48438	1.07485	2.01051																									2002Q3	4.05456	1.48438	1.07485	2.01051
2002Q4	3.92375	1.39326	0.982129	2.02059																									2002Q4	3.92375	1.39326	0.982129	2.02059
2003Q1	3.97425	1.24559	0.940702	1.95207																									2003Q1	3.97425	1.24559	0.940702	1.95207
2003Q2	3.98787	1.36947	0.953941	2.06161																									2003Q2	3.98787	1.36947	0.953941	2.06161
2003Q3	3.91602	1.4743	1.13396	2.11321																									2003Q3	3.91602	1.4743	1.13396	2.11321
2003Q4	3.91042	1.55439	1.1814	2.18218																									2003Q4	3.91042	1.55439	1.1814	2.18218
2004Q1	4.07618	1.6122	1.23565	2.22611																									2004Q1	4.07618	1.6122	1.23565	2.22611
2004Q2	3.98062	1.59426	1.29827	2.21121																									2004Q2	3.98062	1.59426	1.29827	2.21121
2004Q3	3.88239	1.54751	1.24792	2.18655																									2004Q3	3.88239	1.54751	1.24792	2.18655
2004Q4	3.83341	1.6083	1.23701	2.23627																									2004Q4	3.83341	1.6083	1.23701	2.23627
2005Q1	3.76792	1.65129	1.28	2.23826																									2005Q1	3.76792	1.65129	1.28	2.23826
2005Q2	3.65945	1.65333	1.27056	2.23533																									2005Q2	3.65945	1.65333	1.27056	2.23533
2005Q3	3.68211	1.75689	1.39754	2.25841																									2005Q3	3.68211	1.75689	1.39754	2.25841
2005Q4	3.6763	1.80223	1.57379	2.2563																									2005Q4	3.6763	1.80223	1.57379	2.2563
2006Q1	3.79706	1.90452	1.65096	2.29348																									2006Q1	3.79706	1.90452	1.65096	2.29348
2006Q2	3.98935	1.88446	1.63655	2.27422																									2006Q2	3.98935	1.88446	1.63655	2.27422
2006Q3	4.07465	1.88076	1.61993	2.28707																									2006Q3	4.07465	1.88076	1.61993	2.28707
2006Q4	4.25873	1.97674	1.66977	2.36363																									2006Q4	4.25873	1.97674	1.66977	2.36363
2007Q1	4.61858	2.02692	1.73267	2.36895																									2007Q1	4.61858	2.02692	1.73267	2.36895
2007Q2	4.91918	2.12401	1.72961	2.41956																									2007Q2	4.91918	2.12401	1.72961	2.41956
2007Q3	5.12033	2.11374	1.67803	2.40921																									2007Q3	5.12033	2.11374	1.67803	2.40921
2007Q4	5.24702	2.13338	1.61312	2.39901																									2007Q4	5.24702	2.13338	1.61312	2.39901
2008Q1	5.06158	1.97628	1.44996	2.28646																									2008Q1	5.06158	1.97628	1.44996	2.28646
2008Q2	4.76234	1.96366	1.47629	2.28365																									2008Q2	4.76234	1.96366	1.47629	2.28365
2008Q3	4.47529	1.84987	1.36932	2.18161																									2008Q3	4.47529	1.84987	1.36932	2.18161
2008Q4	4.21745	1.53273	0.96763	1.87461																									2008Q4	4.21745	1.53273	0.96763	1.87461
2009Q1	4.31575	1.40505	0.918495	1.78231																									2009Q1	4.31575	1.40505	0.918495	1.78231
2009Q2	4.53228	1.51993	1.02224	1.8652																									2009Q2	4.53228	1.51993	1.02224	1.8652
2009Q3	4.68176	1.63297	1.1003	1.99311																									2009Q3	4.68176	1.63297	1.1003	1.99311
2009Q4	4.7098	1.67235	1.04289	2.05355																									2009Q4	4.7098	1.67235	1.04289	2.05355
2010Q1	4.68564	1.67602	1.10258	2.08009																									2010Q1	4.68564	1.67602	1.10258	2.08009
2010Q2	4.57646	1.67661	1.05999	2.05708																									2010Q2	4.57646	1.67661	1.05999	2.05708
2010Q3	4.51514	1.69268	1.00459	2.05884																									2010Q3	4.51514	1.69268	1.00459	2.05884
2010Q4	4.63541	1.7982	1.03628	2.14924																									2010Q4	4.63541	1.7982	1.03628	2.14924
2011Q1	4.61502	1.83584	1.08682	2.21594																									2011Q1	4.61502	1.83584	1.08682	2.21594
2011Q2	4.60896	1.83285	0.997322	2.21933																									2011Q2	4.60896	1.83285	0.997322	2.21933
2011Q3	4.52277	1.66118	0.938078	2.13217																									2011Q3	4.52277	1.66118	0.938078	2.13217
2011Q4	4.42628	1.61567	0.853267	2.14333																									2011Q4	4.42628	1.61567	0.853267	2.14333
2012Q1	4.41122	1.73323	0.968666	2.2309																									2012Q1	4.41122	1.73323	0.968666	2.2309
2012Q2	4.41522	1.65718	0.887829	2.21202																									2012Q2	4.41522	1.65718	0.887829	2.21202
2012Q3	4.31428	1.71461	0.856031	2.24147																									2012Q3	4.31428	1.71461	0.856031	2.24147
2012Q4	4.30068	1.78535	0.929545	2.2508																									2012Q4	4.30068	1.78535	0.929545	2.2508
2013Q1	4.40952	1.82911	1.15083	2.32535																									2013Q1	4.40952	1.82911	1.15083	2.32535
2013Q2	4.3517	1.81925	1.24629	2.34734																									2013Q2	4.3517	1.81925	1.24629	2.34734
2013Q3	4.30149	1.89334	1.2858	2.39337																									2013Q3	4.30149	1.89334	1.2858	2.39337
2013Q4	4.33899	1.99795	1.36924	2.48277																									2013Q4	4.33899	1.99795	1.36924	2.48277
2014Q1	4.28414	1.98993	1.28131	2.48949																									2014Q1	4.28414	1.98993	1.28131	2.48949
2014Q2	4.28124	1.99334	1.30704	2.52936																									2014Q2	4.28124	1.99334	1.30704	2.52936
2014Q3	4.35568	1.95293	1.35289	2.53222																									2014Q3	4.35568	1.95293	1.35289	2.53222
2014Q4	4.52483	1.99332	1.41764	2.57575																									2014Q4	4.52483	1.99332	1.41764	2.57575
2015Q1	4.76431	2.19161	1.50778	2.59035																									2015Q1	4.76431	2.19161	1.50778	2.59035
2015Q2	5.06443	2.0753	1.55442	2.58278																									2015Q2	5.06443	2.0753	1.55442	2.58278
2015Q3	4.82334	1.95933	1.4006	2.50511																									2015Q3	4.82334	1.95933	1.4006	2.50511
2015Q4	4.81186	2.0601	1.49395	2.56356																									2015Q4	4.81186	2.0601	1.49395	2.56356
2016Q1	4.62811	1.98623	1.35052	2.56696																									2016Q1	4.62811	1.98623	1.35052	2.56696
2016Q2	4.63599	1.93082	1.2697	2.58199																									2016Q2	4.63599	1.93082	1.2697	2.58199
2016Q3	4.67395	2.01192	1.33305	2.61325																									2016Q3	4.67395	2.01192	1.33305	2.61325
2016Q4	4.70998	2.08269	1.46431	2.63392																									2016Q4	4.70998	2.08269	1.46431	2.63392

## Sheet: Trade volume
Countries	china	germ	japan	usa
1990Q1	9.20671	10.5286	15.8875	11.7372
1990Q2	9.48166	10.5569	15.9427	11.7464
1990Q3	9.50244	10.5448	15.9394	11.774
1990Q4	9.67448	10.6794	16.0301	11.8184
1991Q1	9.31788	10.6956	15.9265	11.701
1991Q2	9.64114	10.7093	15.8664	11.7291
1991Q3	9.68274	10.6652	15.8755	11.7693
1991Q4	9.8965	10.7233	15.8978	11.808
1992Q1	9.52952	10.7491	15.8071	11.7562
1992Q2	9.86589	10.7028	15.8283	11.8212
1992Q3	9.8774	10.6771	15.8181	11.8698
1992Q4	10.2433	10.7566	15.8045	11.9008
1993Q1	9.75609	10.6423	15.7648	11.85
1993Q2	10.0592	10.6016	15.7173	11.919
1993Q3	10.2063	10.5675	15.6915	11.9392
1993Q4	10.4944	10.6657	15.6988	11.9836
1994Q1	9.92349	10.638	15.7071	11.9423
1994Q2	10.2658	10.7048	15.7356	12.0325
1994Q3	10.2706	10.6775	15.7784	12.0993
1994Q4	10.5356	10.7951	15.8276	12.1426
1995Q1	10.0801	10.7131	15.8348	12.1213
1995Q2	10.3959	10.7268	15.8105	12.1742
1995Q3	10.4341	10.6876	15.8701	12.1875
1995Q4	10.6332	10.7592	15.9954	12.1913
1996Q1	10.2889	10.7687	16.0057	12.1663
1996Q2	10.4295	10.7697	16.0601	12.2178
1996Q3	10.3963	10.7459	16.07	12.2591
1996Q4	10.668	10.8349	16.1269	12.2857
1997Q1	10.2683	10.8158	16.1778	12.2518
1997Q2	10.4341	10.8678	16.1331	12.3084
1997Q3	10.4736	10.8511	16.12	12.3551
1997Q4	10.6923	10.9274	16.135	12.3714
1998Q1	10.2906	10.9345	16.0795	12.322
1998Q2	10.4583	10.9543	16.0217	12.3648
1998Q3	10.4454	10.9292	16.0593	12.3832
1998Q4	10.6366	11.0193	15.9582	12.4155
1999Q1	10.4049	10.9768	15.9391	12.377
1999Q2	10.6449	11.0258	15.9734	12.4577
1999Q3	10.6599	11.0049	16.003	12.5287
1999Q4	10.7825	11.0887	16.0501	12.5735
2000Q1	10.7466	11.0857	16.0711	12.5824
2000Q2	10.9264	11.1032	16.098	12.6467
2000Q3	11.0187	11.0936	16.1467	12.6995
2000Q4	11.0336	11.19	16.2388	12.7056
2001Q1	10.9065	11.1279	16.2178	12.6358
2001Q2	11.0341	11.1331	16.1939	12.6056
2001Q3	11.0815	11.0942	16.1432	12.5779
2001Q4	11.0367	11.1638	16.1488	12.5551
2002Q1	10.9564	11.0698	16.1299	12.4999
2002Q2	11.1742	11.1344	16.1486	12.6132
2002Q3	11.3381	11.1169	16.1641	12.6521
2002Q4	11.3221	11.1974	16.2383	12.6728
2003Q1	11.3766	11.185	16.2112	12.6341
2003Q2	11.4975	11.1897	16.2102	12.6806
2003Q3	11.6326	11.1825	16.2275	12.7076
2003Q4	11.6467	11.3077	16.2335	12.7498
2004Q1	11.7297	11.2539	16.2542	12.7499
2004Q2	11.8594	11.2767	16.2974	12.8417
2004Q3	11.8949	11.2855	16.3495	12.8772
2004Q4	11.9123	11.3821	16.3898	12.9286
2005Q1	11.8449	11.2922	16.3517	12.8881
2005Q2	12.0036	11.3676	16.4294	12.9676
2005Q3	12.0744	11.344	16.5059	13.0047
2005Q4	12.1127	11.4392	16.5775	13.0534
2006Q1	12.067	11.449	16.5945	13.0144
2006Q2	12.1726	11.4683	16.6128	13.087
2006Q3	12.2738	11.4608	16.6622	13.1232
2006Q4	12.2564	11.5459	16.6876	13.0944
2007Q1	12.2338	11.506	16.6652	13.0543
2007Q2	12.3395	11.4987	16.7288	13.1234
2007Q3	12.4619	11.4979	16.6811	13.155
2007Q4	12.4827	11.5478	16.7908	13.1923
2008Q1	12.4855	11.5414	16.7673	13.1621
2008Q2	12.6201	11.5401	16.8074	13.2565
2008Q3	12.6905	11.5339	16.9156	13.2886
2008Q4	12.3881	11.492	16.6888	13.0961
2009Q1	12.118	11.3841	16.305	12.8073
2009Q2	12.3944	11.3424	16.2956	12.8302
2009Q3	12.5634	11.3909	16.4091	12.9457
2009Q4	12.5903	11.4311	16.4539	13.0128
2010Q1	12.6186	11.4655	16.481	12.9953
2010Q2	12.7594	11.5142	16.5451	13.1056
2010Q3	12.8069	11.5112	16.5468	13.1568
2010Q4	12.852	11.5587	16.5607	13.1608
2011Q1	12.9021	11.5785	16.5914	13.1676
2011Q2	12.9673	11.5878	16.6457	13.2597
2011Q3	13.0289	11.5779	16.6794	13.2848
2011Q4	13.0348	11.5698	16.6781	13.2725
2012Q1	12.9706	11.5764	16.6884	13.248
2012Q2	13.0301	11.5648	16.696	13.2963
2012Q3	13.0429	11.5371	16.681	13.2861
2012Q4	13.0624	11.5401	16.6826	13.2804
2013Q1	13.0506	11.5511	16.7669	13.2213
2013Q2	13.0783	11.571	16.7945	13.2839
2013Q3	13.1237	11.5641	16.8426	13.3012
2013Q4	13.1319	11.5754	16.898	13.2904
2014Q1	13.0705	11.5992	16.9282	13.2455
2014Q2	13.0916	11.5958	16.8194	13.3289
2014Q3	13.1362	11.5964	16.8676	13.3379
2014Q4	13.1154	11.601	16.9098	13.3246
2015Q1	12.8746	11.6237	16.8304	13.2343
2015Q2	12.9452	11.6156	16.7675	13.2894
2015Q3	12.9806	11.6237	16.8071	13.2916
2015Q4	12.9894	11.6337	16.7598	13.2587
2016Q1	12.732	11.5925	16.6584	13.1769
2016Q2	12.8753	11.605	16.5587	13.2395
2016Q3	12.9327	11.5992	16.5899	13.267
2016Q4	13.011	11.5989	16.6023	13.2278

## Sheet: Exchange rate
Countries	china	germ	japan	usa																									Countries	china	germ	japan	usa
1990Q1	-2.34885	-4.59382	0.50486	-4.3088																									1990Q1	1.49838	1.38817	2.00418	1.25805
1990Q2	-2.35684	-4.61244	0.524606	-4.31891																									1990Q2	1.50037	1.39556	1.91552	1.29754
1990Q3	-2.36053	-4.67764	0.441537	-4.33603																									1990Q3	1.49065	1.2837	1.73331	1.22277
1990Q4	-2.30259	-4.73421	0.34564	-4.35211																									1990Q4	1.50408	1.15857	1.62811	1.17959
1991Q1	-2.26807	-4.70326	0.352905	-4.36031																									1991Q1	1.5063	1.17925	1.67894	1.31138
1991Q2	-2.26881	-4.60567	0.376855	-4.36622																									1991Q2	1.46094	1.24801	1.70447	1.3582
1991Q3	-2.27797	-4.64093	0.355103	-4.37406																									1991Q3	1.77834	1.19693	1.63088	1.38862
1991Q4	-2.28469	-4.7347	0.299535	-4.38159																									1991Q4	2.20497	1.13002	1.60679	1.39108
1992Q1	-2.2773	-4.72398	0.297436	-4.38859																									1992Q1	2.52252	1.19215	1.46437	1.4443
1992Q2	-2.28923	-4.74674	0.294651	-4.39673																									1992Q2	3.52016	1.1913	1.30222	1.42874
1992Q3	-2.31245	-4.87283	0.248464	-4.40456																									1992Q3	3.41214	1.03678	1.26317	1.44891
1992Q4	-2.32089	-4.77836	0.245396	-4.41164																									1992Q4	3.16463	1.0369	1.29773	1.47925
1993Q1	-2.32087	-4.78449	0.199212	-4.42006																									1993Q1	3.7077	1.08015	1.32123	1.50371
1993Q2	-2.38119	-4.77479	0.111041	-4.42771																									1993Q2	3.65971	1.08842	1.51028	1.50667
1993Q3	-2.41925	-4.76217	0.0654978	-4.43164																									1993Q3	3.44617	1.18784	1.51788	1.52644
1993Q4	-2.4519	-4.74732	0.11032	-4.43852																									1993Q4	3.43366	1.29065	1.45321	1.53821
1994Q1	-2.11494	-4.74865	0.0735146	-4.4449																									1994Q1	3.2745	1.2896	1.49385	1.52659
1994Q2	-2.16241	-4.80398	0.0327596	-4.45124																									1994Q2	2.94654	1.28631	1.5327	1.49417
1994Q3	-2.23148	-4.85117	0.00613801	-4.46001																									1994Q3	3.11263	1.26794	1.51208	1.50972
1994Q4	-2.29824	-4.8771	-0.00528154	-4.4647																									1994Q4	3.15145	1.22604	1.46878	1.49702
1995Q1	-2.34857	-4.93338	-0.0392968	-4.47291																									1995Q1	3.03013	1.2012	1.3525	1.5484
1995Q2	-2.38502	-4.98099	-0.155453	-4.48171																									1995Q2	3.11307	1.22623	1.27132	1.62882
1995Q3	-2.41299	-4.96005	-0.0284702	-4.48608																									1995Q3	3.22684	1.28189	1.37568	1.70164
1995Q4	-2.43132	-4.96991	0.0356041	-4.49087																									1995Q4	3.1144	1.27026	1.44917	1.7564
1996Q1	-2.45417	-4.93307	0.0744559	-4.49994																									1996Q1	2.96424	1.35141	1.50511	1.81375
1996Q2	-2.47517	-4.90295	0.0916041	-4.50978																									1996Q2	3.22087	1.36155	1.56879	1.83621
1996Q3	-2.48585	-4.9341	0.0955299	-4.51509																									1996Q3	3.38473	1.36666	1.50318	1.83824
1996Q4	-2.49597	-4.90794	0.142309	-4.52227																									1996Q4	3.53922	1.41566	1.47687	1.93013
1997Q1	-2.50012	-4.82681	0.214894	-4.52898																									1997Q1	3.64074	1.53476	1.38851	1.99307
1997Q2	-2.50534	-4.80253	0.167109	-4.53294																									1997Q2	3.83385	1.65029	1.45607	2.05706
1997Q3	-2.51129	-4.76153	0.16784	-4.53688																									1997Q3	3.72038	1.74611	1.4425	2.16336
1997Q4	-2.50705	-4.78767	0.222317	-4.54081																									1997Q4	3.72207	1.69661	1.27829	2.17737
1998Q1	-2.50572	-4.75692	0.233496	-4.54349																									1998Q1	3.76607	1.84714	1.29832	2.27285
1998Q2	-2.50404	-4.77194	0.305469	-4.54883																									1998Q2	3.87474	1.97503	1.26119	2.32753
1998Q3	-2.50138	-4.79966	0.338061	-4.55272																									1998Q3	3.77643	1.91754	1.22193	2.2922
1998Q4	-2.49889	-4.84042	0.151924	-4.55618																									1998Q4	3.7495	1.8596	1.1622	2.37196
1999Q1	-2.49213	-4.68691	0.163399	-4.56003																									1999Q1	3.68412	1.9218	1.24746	2.45889
1999Q2	-2.48411	-4.635	0.182609	-4.56971																									1999Q2	3.8737	1.95702	1.40924	2.51438
1999Q3	-2.48765	-4.64865	0.101994	-4.5759																									1999Q3	4.03371	1.95259	1.50174	2.49968
1999Q4	-2.48918	-4.62058	0.0313649	-4.58206																									1999Q4	3.92533	2.0595	1.6314	2.54068
2000Q1	-2.49219	-4.58564	0.0697637	-4.59192																									2000Q1	4.08463	2.25452	1.67572	2.57349
2000Q2	-2.48554	-4.53253	0.0629336	-4.60246																									2000Q2	4.19855	2.22237	1.60898	2.5493
2000Q3	-2.49041	-4.50791	0.0751744	-4.61039																									2000Q3	4.24949	2.18152	1.53878	2.56743
2000Q4	-2.4976	-4.47715	0.106936	-4.61576																									2000Q4	4.27444	2.07826	1.43409	2.45767
2001Q1	-2.49908	-4.52819	0.173883	-4.62375																									2001Q1	4.27972	2.02175	1.38873	2.36948
2001Q2	-2.50088	-4.48833	0.208442	-4.62911																									2001Q2	4.34497	1.96558	1.40707	2.34222
2001Q3	-2.49901	-4.528	0.196007	-4.63208																									2001Q3	4.17362	1.78874	1.22804	2.2396
2001Q4	-2.49704	-4.51327	0.23905	-4.63412																									2001Q4	4.09117	1.76539	1.16668	2.23789
2002Q1	-2.49232	-4.49292	0.303407	-4.63633																									2002Q1	3.99581	1.8257	1.15098	2.24637
2002Q2	-2.48863	-4.57331	0.236889	-4.64196																									2002Q2	4.05785	1.7481	1.20304	2.17273
2002Q3	-2.48954	-4.6172	0.203998	-4.64777																									2002Q3	4.05456	1.48438	1.07485	2.01051
2002Q4	-2.49111	-4.64418	0.215431	-4.6558																									2002Q4	3.92375	1.39326	0.982129	2.02059
2003Q1	-2.49619	-4.72255	0.188578	-4.66498																									2003Q1	3.97425	1.24559	0.940702	1.95207
2003Q2	-2.49583	-4.7858	0.188615	-4.66291																									2003Q2	3.98787	1.36947	0.953941	2.06161
2003Q3	-2.49705	-4.76744	0.172812	-4.66914																									2003Q3	3.91602	1.4743	1.13396	2.11321
2003Q4	-2.51696	-4.84114	0.0995361	-4.67472																									2003Q4	3.91042	1.55439	1.1814	2.18218
2004Q1	-2.52334	-4.87529	0.0819946	-4.68337																									2004Q1	4.07618	1.6122	1.23565	2.22611
2004Q2	-2.53712	-4.85141	0.118455	-4.69125																									2004Q2	3.98062	1.59426	1.29827	2.21121
2004Q3	-2.54698	-4.86356	0.124104	-4.69592																									2004Q3	3.88239	1.54751	1.24792	2.18655
2004Q4	-2.54079	-4.94813	0.0582998	-4.70769																									2004Q4	3.83341	1.6083	1.23701	2.23627
2005Q1	-2.55049	-4.94182	0.0690574	-4.71399																									2005Q1	3.76792	1.65129	1.28	2.23826
2005Q2	-2.55236	-4.9032	0.0987683	-4.71973																									2005Q2	3.65945	1.65333	1.27056	2.23533
2005Q3	-2.57697	-4.87925	0.137536	-4.73312																									2005Q3	3.68211	1.75689	1.39754	2.25841
2005Q4	-2.58137	-4.86281	0.187018	-4.74476																									2005Q4	3.6763	1.80223	1.57379	2.2563
2006Q1	-2.58706	-4.87879	0.18065	-4.75033																									2006Q1	3.79706	1.90452	1.65096	2.29348
2006Q2	-2.59926	-4.92723	0.156529	-4.75859																									2006Q2	3.98935	1.88446	1.63655	2.27422
2006Q3	-2.61077	-4.94211	0.174476	-4.76569																									2006Q3	4.07465	1.88076	1.61993	2.28707
2006Q4	-2.63829	-4.96077	0.185787	-4.76414																									2006Q4	4.25873	1.97674	1.66977	2.36363
2007Q1	-2.65741	-4.98642	0.19295	-4.77462																									2007Q1	4.61858	2.02692	1.73267	2.36895
2007Q2	-2.68671	-5.01644	0.212168	-4.78446																									2007Q2	4.91918	2.12401	1.72961	2.41956
2007Q3	-2.72369	-5.04675	0.179371	-4.7889																									2007Q3	5.12033	2.11374	1.67803	2.40921
2007Q4	-2.76014	-5.11088	0.138275	-4.80336																									2007Q4	5.24702	2.13338	1.61312	2.39901
2008Q1	-2.8216	-5.16211	0.0510533	-4.81462																									2008Q1	5.06158	1.97628	1.44996	2.28646
2008Q2	-2.85515	-5.19167	0.0607242	-4.82725																									2008Q2	4.76234	1.96366	1.47629	2.28365
2008Q3	-2.86761	-5.15585	0.0736211	-4.84084																									2008Q3	4.47529	1.84987	1.36932	2.18161
2008Q4	-2.85144	-5.03109	-0.0525583	-4.81927																									2008Q4	4.21745	1.53273	0.96763	1.87461
2009Q1	-2.8502	-5.02083	-0.0370053	-4.81373																									2009Q1	4.31575	1.40505	0.918495	1.78231
2009Q2	-2.85338	-5.05997	-0.02108	-4.81585																									2009Q2	4.53228	1.51993	1.02224	1.8652
2009Q3	-2.85942	-5.1086	-0.0527456	-4.8249																									2009Q3	4.68176	1.63297	1.1003	1.99311
2009Q4	-2.87121	-5.13917	-0.0797524	-4.83357																									2009Q4	4.7098	1.67235	1.04289	2.05355
2010Q1	-2.87566	-5.06843	-0.0697083	-4.83634																									2010Q1	4.68564	1.67602	1.10258	2.08009
2010Q2	-2.88469	-4.98493	-0.0717179	-4.83374																									2010Q2	4.57646	1.67661	1.05999	2.05708
2010Q3	-2.90574	-5.03057	-0.129732	-4.83706																									2010Q3	4.51514	1.69268	1.00459	2.05884
2010Q4	-2.94168	-5.06167	-0.168367	-4.84603																									2010Q4	4.63541	1.7982	1.03628	2.14924
2011Q1	-2.96637	-5.09937	-0.1643	-4.85683																									2011Q1	4.61502	1.83584	1.08682	2.21594
2011Q2	-2.99547	-5.14527	-0.173538	-4.86789																									2011Q2	4.60896	1.83285	0.997322	2.21933
2011Q3	-3.01819	-5.12595	-0.231912	-4.8742																									2011Q3	4.52277	1.66118	0.938078	2.13217
2011Q4	-3.02759	-5.08279	-0.228983	-4.87847																									2011Q4	4.42628	1.61567	0.853267	2.14333
2012Q1	-3.04413	-5.0751	-0.190522	-4.88409																									2012Q1	4.41122	1.73323	0.968666	2.2309
2012Q2	-3.04072	-5.03432	-0.195089	-4.88678																									2012Q2	4.41522	1.65718	0.887829	2.21202
2012Q3	-3.04604	-5.02766	-0.213661	-4.89128																									2012Q3	4.31428	1.71461	0.856031	2.24147
2012Q4	-3.07103	-5.07361	-0.161151	-4.89716																									2012Q4	4.30068	1.78535	0.929545	2.2508
2013Q1	-3.078	-5.08374	-0.0456313	-4.90059																									2013Q1	4.40952	1.82911	1.15083	2.32535
2013Q2	-3.09498	-5.07593	0.019733	-4.90031																									2013Q2	4.3517	1.81925	1.24629	2.34734
2013Q3	-3.10792	-5.09473	0.0161476	-4.90494																									2013Q3	4.30149	1.89334	1.2858	2.39337
2013Q4	-3.12086	-5.12409	0.023405	-4.90831																									2013Q4	4.33899	1.99795	1.36924	2.48277
2014Q1	-3.12753	-5.13279	0.0455739	-4.91485																									2014Q1	4.28414	1.98993	1.28131	2.48949
2014Q2	-3.12424	-5.13513	0.018583	-4.9207																									2014Q2	4.28124	1.99334	1.30704	2.52936
2014Q3	-3.1283	-5.10343	0.0359088	-4.9223																									2014Q3	4.35568	1.95293	1.35289	2.53222
2014Q4	-3.13437	-5.04307	0.130791	-4.9206																									2014Q4	4.52483	1.99332	1.41764	2.57575
2015Q1	-3.13608	-4.93837	0.169289	-4.91456																									2015Q1	4.76431	2.19161	1.50778	2.59035
2015Q2	-3.14397	-4.92378	0.185582	-4.92035																									2015Q2	5.06443	2.0753	1.55442	2.58278
2015Q3	-3.1294	-4.929	0.193177	-4.9232																									2015Q3	4.82334	1.95933	1.4006	2.50511
2015Q4	-3.10854	-4.91423	0.188201	-4.92512																									2015Q4	4.81186	2.0601	1.49395	2.56356
2016Q1	-3.09323	-4.91844	0.137938	-4.92555																									2016Q1	4.62811	1.98623	1.35052	2.56696
2016Q2	-3.09946	-4.94672	0.0741701	-4.93081																									2016Q2	4.63599	1.93082	1.2697	2.58199
2016Q3	-3.08276	-4.93767	0.0210245	-4.93417																									2016Q3	4.67395	2.01192	1.33305	2.61325
2016Q4	-3.0621	-4.91059	0.0773471	-4.94289																									2016Q4	4.70998	2.08269	1.46431	2.63392

## Sheet: weights_aggr
Data for constructing aggregation weights	GDP, PPP (current international $) (thou) AVERAGE 2012-2014
CHINA	1.68188e+13
GERMANY	3.65504e+12
JAPAN	4.90011e+12
USA	16758127000000
